# Supplementary material for: Standard Hypercaloric, Hyperproteic vs. Leucine-Enriched Oral Supplements in Patients with Cancer-Induced Sarcopenia, a Randomized Clinical Trial
Source: Nutrients. 2023 Jun 12;15(12):2726. doi: 10.3390/nu15122726 (PMC10302788; doi:10.3390/nu15122726)
Supplement: Supplementary file 1 [file nutrients-15-02726-s001.zip]

Archive with 1 entries (1 files):
- nutrients-2432680-supplementary.pdf
